# Supplementary material for: Exogenous application of stress-related signaling molecules affect growth and cannabinoid accumulation in medical cannabis (Cannabis sativa L.)
Source: Front Plant Sci. 2022 Dec 20;13:1082554. doi: 10.3389/fpls.2022.1082554 (PMC9809906; doi:10.3389/fpls.2022.1082554)
Supplement: Supplementary file 1 [file Table_1.xlsx]

## Sheet: S1
Supplemental Table 1: Primers used in this study
Gene name	Primer	Primer Sequence (5´->3´)	Tm (Cº)	GC%	Concentration (nM)	R2	Efficiency (%)	Product length (bp)	Reference sequences used for primer design or source publication
Tetrahydrocannabinoic Acid Synthase (CsTHCAS)	THCAq-F	CACCTCTTCCACCGCATCAT	60.11	55	300	0.998	100.67	144	AB057805.1
	THCAq-R	TGTAGATTTTCATACTTGGGAGCA	57.94	37.5
Cannadiolic Acid Synthase (CsCBDAS)	CBDAq-F	ACGAACAAAGCATCCCACCT	59.89	50	300	0.999	99.54	145	NM_001397936.1
	CBDAq-R	TGGAGCATACACAGTACATCCG	59.9	50
Cannabis sativa prenyltransferase-4 (CsPT4)	PT4q-F	AATTCTTCGAGTTTATCTGGTTGC	58	38	300	0.997	99.24	150	XM_030641672.1
	PT4q-R	GAGGTCTTTCTGAGTACTTTTGTC	59	42
Olivetolic acid cyclase-1 (CsOAC-1)	OAC1q-F	TCATCCTGCCCATGTTGGAT	57	50	300	0.999	99.21	131	XM_030652928.1
	OAC1q-R	TGAAGATGAAGGCAGCTTGGT	59.07	50
Olivetolic acid cyclase-2 (CsOAC-2)	OAC2q-F	TCATCCTGCCCATGTTGGATT	59.93	47.62	300	1	99.53	146	XM_030652929.1
	OAC2q-R	GCAGCTTGGTCCATTCAGTG	59.71	55
Tubulin α -1	TUBq-F	CTCGGCTGAGAAAGCATACC	58.42	55	900	1	99.51	102	Deguchi et al. (2021)
	TUBq-R	CCATGCCTAGGGTCACACTT	59.38	55
Elongation factor 1 alpha	EF1αq-F	TGTTTTGCACGGATCAGTTTG	57.92	42.86	300	0.998	99.07	100	Guo et al. (2018)
	EF1αq-R	AATGCCGACCGCTACAGTTC	60.74	55
Serine/threonine-protein phosphatase	PP2Aq-F	AGCAACGTTCAGCCCGTTAA	60.53	50	900	0.999	100.48	100
	PP2Aq-R	GACACTTCCCTCCAATTCGAAA	58.59	45.45

## Sheet: S2
Supplemental Table 2. Pearson's correlation coefficients and p-values
Correlations (Pearson)	H	FW	TDW	LDW	FDW	N.I	I.CBDA	I.THCA	FL.CBDA	FL.THCA	I.TC	FL.TC	PLANT.TC	TFL	TSL	TPB	TTI
height incr.	1
p-value	0
FW	0.5693	1
p-value	0.0858	0
TDW	0.7159	0.8731	1
p-value	0.0199	0.001	0
LDW	0.8125	0.5387	0.4815	1
p-value	0.0043	0.1081	0.1588	0
FDW	0.3773	0.8375	0.8693	0.1298	1
p-value	0.2825	0.0025	0.0011	0.7208	0
N.I	0.6869	0.6764	0.7746	0.4679	0.7069	1
p-value	0.0282	0.0318	0.0085	0.1727	0.0223	0
I.CBDA	0.5403	0.7731	0.9264	0.3045	0.8944	0.6966	1
p-value	0.1069	0.0087	0.0001	0.3922	0.0005	0.0252	0
I.THCA	0.3678	0.8022	0.8935	0.1894	0.9513	0.6479	0.9455	1
p-value	0.2958	0.0052	0.0005	0.6003	0	0.0428	0	0
FL.CBDA	0.911	0.4748	0.5598	0.9068	0.2059	0.6083	0.461	0.2522	1
p-value	0.0002	0.1656	0.0924	0.0003	0.5682	0.062	0.1799	0.482	0
FL.THCA	0.8092	0.4443	0.5931	0.8518	0.2485	0.6326	0.5363	0.3769	0.933	1
p-value	0.0046	0.1983	0.0707	0.0018	0.4888	0.0497	0.11	0.283	0.0001	0
I.TC	0.4666	0.7975	0.9237	0.2545	0.9335	0.6833	0.9882	0.9842	0.3691	0.4687	1
p-value	0.1741	0.0057	0.0001	0.4779	0.0001	0.0294	0	0	0.2939	0.1718	0
FL.TC	0.884	0.47	0.5829	0.899	0.2269	0.6285	0.4998	0.3081	0.9888	0.9762	0.4165	1
p-value	0.0007	0.1705	0.077	0.0004	0.5284	0.0516	0.1413	0.3865	0	0	0.2312	0
PLANT.TC	0.6178	0.8115	0.9489	0.435	0.8739	0.7484	0.9861	0.9376	0.5568	0.6414	0.9769	0.6011	1
p-value	0.057	0.0044	0	0.209	0.0009	0.0128	0	0.0001	0.0945	0.0456	0	0.0661	0
TFL	-0.4414	-0.3681	-0.2138	-0.7184	-0.034	-0.1732	-0.0456	-0.0711	-0.5116	-0.5268	-0.0582	-0.5263	-0.1748	1
p-value	0.2016	0.2953	0.553	0.0193	0.9258	0.6323	0.9005	0.8453	0.1307	0.1177	0.8731	0.1181	0.629	0
TSL	0.2847	0.0729	0.2531	0.1706	0.0683	0.426	0.2383	0.106	0.3219	0.4204	0.1793	0.368	0.2441	-0.0797	1
p-value	0.4253	0.8414	0.4805	0.6374	0.8513	0.2196	0.5074	0.7708	0.3644	0.2263	0.6201	0.2954	0.4967	0.8267	0
TPB	0.4096	0.1386	0.4309	0.3603	0.1897	0.3482	0.3285	0.3685	0.3393	0.5815	0.3519	0.4453	0.4139	-0.4471	0.3543	1
p-value	0.2398	0.7025	0.2138	0.3065	0.5997	0.3241	0.3541	0.2947	0.3374	0.0778	0.3187	0.1972	0.2344	0.1951	0.3152	0
TTI	0.4178	0.1265	0.41	0.3166	0.153	0.4726	0.3415	0.2802	0.4011	0.6036	0.3173	0.4916	0.3945	-0.3087	0.8422	0.8026	1
p-value	0.2296	0.7276	0.2393	0.3727	0.6731	0.1678	0.3342	0.433	0.2507	0.0647	0.3716	0.149	0.2593	0.3855	0.0022	0.0052	0
